# Supplementary material for: Thyroid Carcinoma Glycoproteins Express Altered N-Glycans with 3-O-Sulfated Galactose Residues
Source: Biomolecules. 2024 Nov 21;14(12):1482. doi: 10.3390/biom14121482 (PMC11727208; doi:10.3390/biom14121482)
Supplement: Supplementary file 1 [file biomolecules-14-01482-s001.zip]

Archive with 1 entries (1 files):
- biomolecules-3291742-supplementary figures.pdf
